# Supplementary material for: Using artificial intelligence in the development of diagnostic models of coronary artery disease with imaging markers: A scoping review
Source: Front Cardiovasc Med. 2022 Oct 4;9:945451. doi: 10.3389/fcvm.2022.945451 (PMC9577031; doi:10.3389/fcvm.2022.945451)
Supplement: Supplementary file 1 [file Data_Sheet_1.zip]

Archive with 6 entries (5 files):
- 945451_SupMaterial/Supplementary Material 1-PRISMA-ScR Checklist.PDF
- 945451_SupMaterial/Supplementary Material 2-the terms of ischaemic heart diseases in ICD-10.XLSX
- 945451_SupMaterial/Supplementary Material 3-each item of data extraction form.XLSX
- 945451_SupMaterial/Supplementary Material 4-a complete list of extracted data.XLSX
- 945451_SupMaterial/Supplementary Material 5-Supplementary Table 1 and 2.DOC
- 945451_SupMaterial/
