# Supplementary material for: Using artificial intelligence in the development of diagnostic models of coronary artery disease with imaging markers: A scoping review
Source: Front Cardiovasc Med. 2022 Oct 4;9:945451. doi: 10.3389/fcvm.2022.945451 (PMC9577031; doi:10.3389/fcvm.2022.945451)
Supplement: Supplementary file 1 [file Data_Sheet_1.zip › 945451_SupMaterial/Supplementary Material 2-the terms of ischaemic heart diseases in ICD-10.XLSX]

## Sheet: Sheet1
1.The terms of ischaemic heart diseases in ICD-10
Diseases of the circulatory system (I00-I99)
Ischaemic heart diseases (I20-I25)
I20	Angina pectoris
I20.0	Unstable angina
I20.1	Angina pectoris with documented spasm
I20.8	Other forms of angina pectoris
I20.9	Angina pectoris, unspecified
I21	Acute myocardial infarction
I21.0	Acute transmural myocardial infarction of anterior wall
I21.1	Acute transmural myocardial infarction of inferior wall
I21.2	Acute transmural myocardial infarction of other sites
I21.3	Acute transmural myocardial infarction of unspecified site
I21.4	Acute subendocardial myocardial infarction
I21.9	Acute myocardial infarction, unspecified
I22	Subsequent myocardial infarction
I22.0	Subsequent myocardial infarction of anterior wall
I22.1	Subsequent myocardial infarction of inferior wall
I22.8	Subsequent myocardial infarction of other sites
I22.9	Subsequent myocardial infarction of unspecified site
I23	Certain current complications following acute myocardial infarction
I23.0	Haemopericardium as current complication following acute myocardial infarction
I23.1	Atrial septal defect as current complication following acute myocardial infarction
I23.2	Ventricular septal defect as current complication following acute myocardial infarction
I23.3	Rupture of cardiac wall without haemopericardium as current complication following acute myocardial infarction
I23.4	Rupture of chordae tendineae as current complication following acute myocardial infarction
I23.5	Rupture of papillary muscle as current complication following acute myocardial infarction
I23.6	Thrombosis of atrium , auricular appendage, and ventricle as current complications
I23.8	Other current complication following acute myocardial infarction
I24	Other acute ischaemic heart diseases
I24.0	Coronary thrombosis not resulting in myocardial infarction
I24.1	Dressler’s syndrome
I24.8	Other forms of acute ischaemic heart disease
I24.9	Acute ischaemic heart disease, unspecified
I25	Chronic ischaemic heart diseases
I25.0	Atherosclerotic cardiovascular disease, so described
I25.1	Atherosclerotic heart disease(Coronary (artery): atheroma, atherosclerosis, disease, sclerosis)
I25.2	Old myocardial infarction
I25.3	Aneurysm of heart
I25.4	Coronary artery aneurysm
I25.5	Ischaemic cardiomyopathy
I25.6	Silent myocardial ischaemia
I25.8	Other forms of chronic ischaemic heart disease
I25.9	Chronic ischaemic heart disease, unspecified
2.The terms of CAD in our Search Strategy
	angina pectoris
	cardiac infarct
	coronary artery disease
	coronary artery obstruction
	coronary artery thrombos
	coronary heart disease
	coronary occlusion
	ischaemic heart disease
	ischemic heart disease
	myocardial infarct
	myocardium infarct
	coronary insufficiency
	coronary atherosclerotic cardiopathy
	ischaemic cardiomyopathy
	coronary atherosclerosis
P.S. Coronary artery disease (CAD) is the progressive disease of the blood vessels supplying the heart, which leads to coronary artery stenosis or obstruction and is life-threatening. According to the relevant items of ischemic heart disease in ICD-10, combined with the anatomy and function of coronary arteries, we identified the items of CAD in our search strategy.
