# Supplementary material for: Using artificial intelligence in the development of diagnostic models of coronary artery disease with imaging markers: A scoping review
Source: Front Cardiovasc Med. 2022 Oct 4;9:945451. doi: 10.3389/fcvm.2022.945451 (PMC9577031; doi:10.3389/fcvm.2022.945451)
Supplement: Supplementary file 1 [file Data_Sheet_1.zip › 945451_SupMaterial/Supplementary Material 3-each item of data extraction form.XLSX]

## Sheet: Sheet1
Data Extraction Form
ID(number in the form after deduplication)
Author(first author)
Year of publication
Title
Journal
DOI
Data Extraction Field	Description
Study Characteristics
Date of Submission	The date in which the study was submitted.
Date of reception	The date in which the study was recepted.
Date of publication	The date in which the study was published.
Country of author	The country of the corresponding author.
Country of the study	The country where the study (participants) was conducted, a single country data or multinational data.
Population Characteristics
Age Group	The age-group the participants belonged to: Under the age of 18，Above the age of 18, Old people (above the age of 65) or No limitation of age.
Clinical setting	Community population or Hospitalized patients or Outpatients or Unclear
Participants inclusion	Health status of participants, such as: Patients diagnosed with coronary heart disease(in this case,the aim of the study is about the classification or severe level of the disease), Participants with possible etiology or risk factors that may lead to the occurrence of coronary heart disease, such as smoking, drinking, hyperglycemia, hyperlipidemia, etc Participants with symptoms of coronary heart…
AI technique characteristics
Purpose/use of the AI technique	Diagnosis of coronary heart disease (binary); Identifying subgroups in coronary heart patients (multinomial); Grading the svere level of coronary heart disase (ordinal); Others
AI models/algorithms	The specific AI models and algorithms used
Dataset Characteristics
Dataset size (training, n= ;testing, n= ;validation, n= )	The total number (patients) of data that used for development (with or without validation) of AI models/ algorithms
Data types	Type of data that were used for the development of AI models/ algorithms: Only the image features data; Other combinations include demographic data (such as gender, age, education level, etc.), clinical data (such as heart rate, respiratory rate, etc.), laboratory data, genetic data etc.
The type of imaging	Imaging used in the diagnostic model, such as CT, X-ray, MRI, ultrasonic or others
The number of image features	The number of image features (of each type) used in the diagnostic model or No definition
Reference/Gold standard	The most reliable, accurate and best diagnostic method for diagnosing coronary heart disease
Competitor	Other methods of comparing performance with this model, such as clinicians, traditional methods or other models etc.
Data sources	Source of data used for the development (with or without validation) of AI algorithms: Public data: all data used by the author are publicly available (include government sources, public databases, websites, and freely available databases); Private data: data are not publicly available (include nongovernment sources, personal information, or data of specific hospitals or research organizations. P…
study design	Single center study or Multicentric study type of study design: Cohort study, Nested case-control, Case-control, Randomized controlled trial(RCT) or Others
Internal validation	Accuracy: Sensitivity: Specificity: AUC (area under the curve):
External validation	Accuracy: Sensitivity: Specificity: AUC (area under the curve):
Diagnostic model Characteristics
Clinical effectiveness	applicability or feasibility of the diagnostic model in the clinical setting, such as Clinical practice, prospectively study or others
*If the information you want to extract is not found in the article, it is defined as unclear or no information.
