# Supplementary material for: Using artificial intelligence in the development of diagnostic models of coronary artery disease with imaging markers: A scoping review
Source: Front Cardiovasc Med. 2022 Oct 4;9:945451. doi: 10.3389/fcvm.2022.945451 (PMC9577031; doi:10.3389/fcvm.2022.945451)
Supplement: Supplementary file 1 [file Data_Sheet_1.zip › 945451_SupMaterial/Supplementary Material 4-a complete list of extracted data.XLSX]

## Sheet: Sheet1
Data Extraction Form
Reference	Basic information of the article						Study Characteristics															Population Characteristics			AI technique characteristics		Dataset Characteristics																						Diagnostic model Characteristics
	ID	Author	Year of publication	Title	Journal	DOI	Specific diseases	Date of Submission			Date of acceptance			Difference time		Date of publication			Country of author	Country of the study	Impact factor	Age Group	Clinical setting	Participants inclusion	Purpose/use of the AI technique	AI models/algorithms	Dataset size				Data types		The type of imaging	The number of image features	Reference/Gold standard	Competitor	Result of comparison （whether AI improve the diagnosis of CAD）	Data sources	study design		Internal validation				External validation				Clinical effectiveness
								year	month	day	year	month	day	days	months	year	month	day	Country	Country	IF						training		testing	validation	Only the image features data	Other combinations data							Single center or Multicentric	type of study design	Accuracy	Sensitivity	Specificity	AUC	Accuracy	Sensitivity	Specificity	AUC
11	20	Abdolmanafi, A.	-2020	An automatic diagnostic system of coronary artery lesions in Kawasaki disease using intravascular optical coherence tomography imaging	J Biophotonics	10.1002/jbio.201900112	Coronary artery disease	2019	3	25	2019	8	13	161	5.37	2019	8	18	Canada	Canda	3.032	No limitation of age	Hospitalized patients	Patients diagnosed with coronary heart disease	binary	ML	45	1			Yes		OCT	The specific number of features	Expert	no information	no information	Private data	unclear	Cohort study	0.97	0.97	0.97						No clinical practice or prospective study
12	61	Allison, J. S.	-2005	Artificial neural network modeling of stress single-photon emission computed tomographic imaging for detecting extensive coronary artery disease	Am J Cardiol	10.1016/j.amjcard.2004.09.003	Coronary artery disease	2004	6	24	2004	9	3	71	2.37	2005	1	7	USA	USA	2.57	No limitation of age	Hospitalized patients	Others	binary	DL	72	1		37	Yes		SPECT	The specific number of features	coronary angiography	Expert (visual interpretation, no definition)	Yes	Private data	unclear	Cohort study		0.94	0.85						No clinical practice or prospective study
13	84	Apostolopoulos, I. D.	-2021	Multi-input deep learning approach for Cardiovascular Disease diagnosis using Myocardial Perfusion Imaging and clinical data	Phys Med	10.1016/j.ejmp.2021.04.011	Coronary artery disease	2020	11	9	2021	4	12	154	5.13	2021	4	23	Greece	Greece	2.485	No limitation of age	Hospitalized patients	Others	binary	ML	509	3	57		No	clinical data	SPECT	No definition	coronary angiography	Expert (medical experts, no definition)	Similar	Private data	Single center study	Cohort study	0.7844	0.7736	0.7925	0.7926					No clinical practice or prospective study
14	85	Apostolopoulos, I. D.	-2020	Automatic characterization of myocardial perfusion imaging polar maps employing deep learning and data augmentation	Hell J Nucl Med	10.1967/s002449912101	Coronary artery disease	2020	4	13	2020	6	22	70	2.33	2020	8	24	Greece	Greece	0.982	No limitation of age	Hospitalized patients	Others	binary	DL	194	2	22		Yes		SPECT	No definition	coronary angiography	Expert (medical experts, no definition)	Similar	Private data	Single center study	Cohort study	0.7453	0.75	0.7343						No clinical practice or prospective study
41	152	Betancur, J.	-2018	Deep Learning for Prediction of Obstructive Disease From Fast Myocardial Perfusion SPECT: A Multicenter Study	JACC Cardiovasc Imaging	10.1016/j.jcmg.2018.01.020	Coronary artery stenosis	2017	11	2	2018	1	16	75	2.5	2018	3	14	USA	USA	12.74	No limitation of age	Hospitalized patients	Others	binary	DL	1474	4	164		Yes		SPECT	No definition	coronary angiography	no information	no information	Private data	Multicentric study	Cohort study		0.823	0.584	0.8					No clinical practice or prospective study
42	154	Betancur, J.	-2019	Deep Learning Analysis of Upright-Supine High-Efficiency SPECT Myocardial Perfusion Imaging for Prediction of Obstructive Coronary Artery Disease: A Multicenter Study	J Nucl Med	10.2967/jnumed.118.213538	Coronary artery stenosis	2018	4	23	2018	9	14	144	4.8	2019	5	1	USA	USA	7.887	No limitation of age	Hospitalized patients	Others	binary	DL	1160	4			Yes		SPECT	No definition	coronary angiography	no information	no information	Private data	Multicentric study	Cohort study		0.656	0.825	0.81					No clinical practice or prospective study
36	204	Candemir, S.	-2020	Automated coronary artery atherosclerosis detection and weakly supervised localization on coronary CT angiography with a deep 3-dimensional convolutional neural network	Comput Med Imaging Graph	10.1016/j.compmedimag.2020.101721	Coronary artery atherosclerosis	2019	11	27	2020	3	20	114	3.8	2020	4	27	USA	USA	3.75	No limitation of age	Hospitalized patients	Others	binary	DL	295	2	99	99	Yes		CCTA	No definition	Expert	no information	no information	Private data	Single center study	Cohort study	0.909	0.689	0.936	0.91					No clinical practice or prospective study
15	254	Chen, M.	-2020	Diagnostic performance of deep learning-based vascular extraction and stenosis detection technique for coronary artery disease	Br J Radiol	10.1259/bjr.20191028	Coronary artery disease	2019	12	11	2020	2	22	73	2.43	2020	3	25	China	China	2.196	over 40 years old	Hospitalized patients	Participants with symptoms of coronary heart disease	binary	DL	124	2			Yes		CCTA	No definition	coronary angiography	Expert (Two radiologists: 5 and 16 years of experience)	Yes	Private data	Single center study	Cohort study	0.9	0.94	0.63	0.78					No clinical practice or prospective study
16	278	Choi, A. D.	-2021	CT Evaluation by Artificial Intelligence for Atherosclerosis, Stenosis and Vascular Morphology (CLARIFY): A Multi-center, international study	J Cardiovasc Comput Tomogr	10.1016/j.jcct.2021.05.004	Coronary artery disease	2021	2	18	2021	5	29	100	3.33	2021	6	12	USA	USA	3.066	No limitation of age	Hospitalized patients	Participants with symptoms of coronary heart disease	ordinal	DL	232	2			Yes		CCTA	No definition	Expert	Expert (consensus of Level 3 (L3) readers, ranging from 7 to 17 years’ experience)	Similar	Private data	Multicentric study	Cohort study	0.997	0.909	0.998						No clinical practice or prospective study
43	323	ViacheslavV. Danilov	-2021	Real-time coronary artery stenosis detection based on modern neural networks	Sci Rep	10.1038/s41598-021-87174-2	Coronary artery stenosis	2020	12	17	2021	3	24	97	3.23	2021	4	7	Russia	Russia	3.998	No limitation of age	Hospitalized patients	Patients diagnosed with coronary heart disease	binary	ML	100patients 6660(images)	1	832(images)	833(images) 3patients	Yes		X-ray	No defination	coronary angiography	no information	no information	Private data	Single center study	Cohort study		0.72							No clinical practice or prospective study
48	452	Andreas M. Fischer	-2020	Accuracy of an Artificial Intelligence Deep Learning Algorithm Implementing a Recurrent Neural Network With Long Short-term Memory for the Automated Detection of Calcified Plaques From Coronary Computed Tomography Angiography	J Thorac Imaging	10.1097/RTI.0000000000000491	Coronary artery calcium									2020	5	1	USA	USA	2.19	No limitation of age	Hospitalized patients	Participants with symptoms of coronary heart disease	binary	DL	194 164scans	2	68scans		Yes		CCTA	No definition	Expert	no information	no information	Private data	Single center study	Cohort study	0.867	0.931	0.828						No clinical practice or prospective study
17	470	Hiroshi Fujita	-1992	Application of artificial neural network to computer-aided diagnosis of coronary artery disease in myocardial SPECT bull's-eye images	J Nucl Med		Coronary artery disease	1991	5	29	1991	9	9	103	3.43	1992	2		Japan	Japan	7.887	No limitation of age	Hospitalized patients	Participants with symptoms of coronary heart disease	binary	DL	74 (bull's-eye images)	5			Yes		SPECT	No definition	coronary angiography	Expert (10 years experienced radiologist)	No (But the diagnostic performance is better than that of 3-month experienced resident and similar to 2-years 2-yr Rl experienced radiologist)	Private data	Single center study	Cohort study									No clinical practice or prospective study
50	488	Jack Garland	-2021	Classifying Microscopic Acute and Old Myocardial Infarction Using Convolutional Neural Networks	Am J Forensic Med Pathol	10.1097/PAF.0000000000000672	Myocardial infarction	2020	10	26	2020	12	20	55	1.83	2021	9		New Zealand	New Zealand	0.785	No limitation of age	coronial postmortem examination		multinomial	DL	120 images	5		30images	Yes		Histological slides	No definition	no information	no information	no information	Private data	Single center study	Cohort study	1.O								No clinical practice or prospective study
18	541	Levent A. Guner	-2010	An open-source framework of neural networks for diagnosis of coronary artery disease from myocardial perfusion SPECT	J Nucl Cardiol	10.1007/s12350-010-9207-5	Coronary artery disease	2009	12	6	2010	2	11	67	2.23	2010	5、6		Turkey	Turkey	3.366	No limitation of age	Hospitalized patients	Participants with symptoms of coronary heart disease	multinomial	DL	182	2	65	61	No	demographic data	SPECT	No definition	coronary angiography	Expert (10 years experienced reader)	No (But the diagnostic performance is better than that of six inexperienced doctors (2-4 years of experience ))	Private data	Single center study	Cohort study	0.69	0.71	0.68	0.74					No clinical practice or prospective study
19	570	Dan Han	-2020	Deep learning analysis in coronary computed tomographic angiography imaging for the assessment of patients with coronary artery stenosis	Comput Methods Programs Biomed	10.1016/j.cmpb.2020.105651	Coronary artery disease	2019	9	18	2020	6	4	260	8.67	2020			China	China	3.632	Above the age of 18	Hospitalized patients	Patients diagnosed with coronary heart disease	ordinal	DL	100	1	50		Yes		CCTA	No definition	coronary angiography	Existed model or method (CCTA and DSA)	No	Private data	Single center study	Cohort study	0.86	0.85	0.88	0.87					No clinical practice or prospective study
37	597	Chunliu He	-2020	Automated classification of coronary plaque calcification in OCT pullbacks with 3D deep neural networks	J Biomed Opt	10.1117/1.JBO.25.9.095003	Coronary artery atherosclerosis	2020	3	29	2020	8	24	168	5.6	2020	9	10	China	China	2.785	No limitation of age	Hospitalized patients	Participants with symptoms of coronary heart disease	binary	DL	18	1	2	4	Yes		OCT	No definition	no information	no information	no information	Private data	Single center study	Cohort study									No clinical practice or prospective study
49	672	Yuankai Huo	-2019	Coronary Calcium Detection using 3D Attention Identical Dual Deep Network Based on Weakly Supervised Learning	Proc SPIE Int Soc Opt Eng	10.1117/12.2512541	Coronary artery calcium									2019	2		USA	USA	0	No limitation of age	Unclear	Participants under one imaging test	binary	DL	4664(scans)	5	206(scans)	205(scans)	Yes		Non-contrast CT	No definition	Expert	Existed model or method (ResNet, DenseNet, and ID-Net)	Yes	Private data	Single center study	Cohort study	0.9073			0.9627					No clinical practice or prospective study
56	847	Kenya Kusunose	-2020	A Deep Learning Approach for Assessment of Regional Wall Motion Abnormality From Echocardiographic Images	JACC Cardiovasc Imaging	10.1016/j.jcmg.2019.02.024	Regional wall motion abnormalities (RWMAs)	2018	12	27	2019	2	14	49	1.63	2020			Japan	Japan	12.74	No limitation of age	Hospitalized patients	Case control	binary	DL	256	2	80	64	Yes		Ultrasonic	No definition	no information	Expert (expert cardiologists, no definition)	Similar	Private data	Single center study	Case-control				0.97					No clinical practice or prospective study
20	955	Shen Lin	-2020	Feasibility of using deep learning to detect coronary artery disease based on facial photo	Eur Heart J	10.1093/eurheartj/ehaa640	Coronary artery disease	2019	12	1	2020	6	22	204	6.8	2020	8	20	China	China	22.673	No limitation of age	Hospitalized patients	Participants with symptoms of coronary heart disease	binary	DL	3216	4	1013	580	No	demographic data	Facial photo	No definition	Expert	Existed model or method (Diamond– Forrester model, CAD consortium clinical score, the logistic regression model based on 26 baseline variables)	Yes	Private data	Multicentric study	Cohort study	0.75	0.8	0.61	0.757	0.67	0.8	0.54	0.73	No clinical practice or prospective study
21	969	Hui Liu	-2021	Diagnostic accuracy of stress-only myocardial perfusion SPECT improved by deep learning	Eur J Nucl Med Mol Imaging	10.1007/s00259-021-05202-9	Coronary artery disease	2020	9	10	2021	1	10	122	4.07	2021	1	29	USA	USA	7.081	No limitation of age	Hospitalized patients	Participants with symptoms of coronary heart disease	binary	DL	27933	4	7448	1862	No	demographic data	SPECT	512	Expert	Existed model or method (conventional quantitative perfusion defect size (DS) method)	Yes	Private data	Single center study	Cohort study		0.75	0.856	0.83					No clinical practice or prospective study
38	979	RAN LIU	-2019	Automated Detection of Vulnerable Plaque for Intravascular Optical Coherence Tomography Images	Cardiovasc Eng Technol	10.1007/s13239-019-00425-2	Coronary artery atherosclerosis	2018	11	16	2019	6	4	200	6.67	2019	11	18	China	China	1.771	No limitation of age	Unclear	Unclear	binary	DL	2000(images)	5	300(images)		Yes		OCT	No definition	Expert	Existed model or method (Ref. 6 and Ref. 22)	Yes	Private data	Single center study	Cohort study	0.884			0.867					No clinical practice or prospective study
22	1029	Madani, A.	-2018	Deep echocardiography: data-efficient supervised and semi-supervised deep learning towards automated diagnosis of cardiac disease	NPJ Digit Med	10.1038/s41746-018-0065-x	Coronary artery disease	2018	5	17	2018	9	14	120	4	2018	10	18	USA	USA	0	No limitation of age	Unclear	Others	binary	DL	75937	4	15469	11696	Yes		Ultrasonic	No definition	no information	Existed model or method (transfer learning from Resnet5020 and VGG16)	Yes	Public data	Single center study	Cohort study	0.923								No clinical practice or prospective study
23	1072	Masuda, T.	-2022	Deep learning with convolutional neural network for estimation of the characterisation of coronary plaques: Validation using IB-IVUS	Radiography (Lond)	10.1016/j.radi.2021.07.024	Coronary artery disease	2021	4	9	2021	7	27	109	3.63	2022	2	28	Japan	Japan	0	No limitation of age	Hospitalized patients	Patients diagnosed with coronary heart disease	binary	DL	153	2	38		Yes		CCTA	No definition	no information	Readers (two board-certified radiologists)	radiologist 1: Yes radiologist 2: Similar	Private data	Single center study	Cohort study				0.83					No clinical practice or prospective study
24	1106	Min, H. S.	-2021	Prediction of Coronary Stent Underexpansion by Pre-Procedural Intravascular Ultrasound-Based Deep Learning	JACC Cardiovasc Interv	10.1016/j.jcin.2021.01.033	Coronary artery disease	2020	7	29	2021	1	19	174	5.8	2021	3	10	Korea	Korea	8.432	No limitation of age	Community population	Patients diagnosed with coronary heart disease	binary	DL	515	3	103		Yes		Ultrasonic	No definition	no information	no information	no information	Private data	Single center study	Cohort study	O.94			0.94					No clinical practice or prospective study
25	1112	Miyoshi, T.	-2020	Automated interpretation of the coronary angioscopy with deep convolutional neural networks	Open Heart	10.1136/openhrt-2019-001177	Coronary artery disease	2019	9	27	2020	4	16	202	6.73	2020	7		Japan	Japan	0	No limitation of age	Outpatients	Others	binary	DL	864	3		107	Yes		Coronary angioscopy	No definition	no information	no information	no information	Public data	Single center study	Cohort study				0.91					No clinical practice or prospective study
26	1147	Muscogiuri, G.	-2020	Performance of a deep learning algorithm for the evaluation of CAD-RADS classification with CCTA	Atherosclerosis	10.1016/j.atherosclerosis.2019.12.001	Coronary artery disease	2019	8	21	2019	12	6	107	3.57	2020	4		Italy	Italy	3.919	No limitation of age	Community population	Others	binary	DL	288	2			Yes		CCTA	No definition	no information	no information	no information	Public data	Single center study	Cohort study	0.6	0.47	0.74						No clinical practice or prospective study
27	1160	Nakajima, K.	-2017	Diagnostic accuracy of an artificial neural network compared with statistical quantitation of myocardial perfusion images: a Japanese multicenter study	Eur J Nucl Med Mol Imaging	10.1007/s00259-017-3834-x	Coronary artery disease	2017	8	13	2017	9	6	24	0.8	2017	9	26	Japan	Japan	7.081	No limitation of age	Community population	Others	binary	DL	1001	4		364	No	clinical data	SPECT	No definition	no information	Existed model or method (conventional methods: Conventional summed stress/rest/difference scores (SSS/ SRS/SDS))	Yes	Private data	Single center study	Cohort study				0.92					No clinical practice or prospective study
28	1162	Nakajima, K.	-2015	Diagnostic Performance of Artificial Neural Network for Detecting Ischemia in Myocardial Perfusion Imaging	Circ J	10.1253/circj.CJ-15-0079	Coronary artery disease	2015	1	20	2015	3	3	42	1.4	2015	4	3	Japan	Japan	2.54	No limitation of age	Hospitalized patients	Patients diagnosed with coronary heart disease	binary	DL	1051	4			Yes		SPECT	No definition	coronary angiograms and experienced physicians	Existed model or method (a conventional scoring method using expert reading as the gold standard)	Similar	unclear	Single center study	Cohort study	0.57								No clinical practice or prospective study
55	1163	Nakajima, K.	-2018	Artificial neural network retrained to detect myocardial ischemia using a Japanese multicenter database	Ann Nucl Med	10.1007/s12149-018-1247-y	Myocardial ischemia	2018	2	12	2018	3	4	20	0.67	2018	3	7	Japan	Japan	2.607	Old people (above the age of 65)	Hospitalized patients	Patients diagnosed with coronary heart disease	ordinal	DL	106	2	no	no	Yes		SPECT	16	coronary angiograms and experienced physicians	no information	no information	Public data	Multicentric study	Others		0.93	0.94	0.98					No clinical practice or prospective study
51	1227	Ohlsson, M.	-2004	WeAidUa decision support system for myocardial perfusion images using artificial neural networks	Artificial Intelligence in Medicine	10.1016/s0933-3657(03)00050-2	Myocardial infarction	2002	1	3	2003	4	14	466	15.53	2004	1		Sweden	Sweden	4.383	No limitation of age	Hospitalized patients	Patients diagnosed with coronary heart disease	multinomial	DL	400	2	920	no	Yes		SPECT	The specific number of features	coronary angiograms and experienced physicians	no information	no information	Public data	Multicentric study	Others				0.93					clinical practice
29	1238	Otaki, Y.	-2021	Clinical Deployment of Explainable Artificial Intelligence of SPECT for Diagnosis of Coronary Artery Disease	JACC Cardiovasc Imaging	10.1016/j.jcmg.2021.04.030	Coronary artery disease	2021	3	2	2021	4	30	59	1.97	2021	7	14	USA	USA	12.74	No limitation of age	Hospitalized patients	Patients diagnosed with coronary heart disease	ordinal	DL	3578	4	3578	955	No	demographic data	SPECT	No definition	coronary angiograms and experienced physicians	no information	no information	Public data	Multicentric study	Others		0.843	0.61	0.825				0.75	No clinical practice or prospective study
30	1403	Saikumar, K.	-2020	Cab for Heart Diagnosis with RFO Artificial Intelligence Algorithm	International Journal of Research in Pharmaceutical Sciences	10.26452/ijrps.v11i1.1958	Coronary artery disease	2019	9	25	2019	12	20	86	2.87	2020	11	1	India	China	0	No limitation of age	Hospitalized patients	Patients diagnosed with coronary heart disease	ordinal	ML	880	3			No	demographic data	CCTA	No definition	no information	no information	no information	Public data	Single center study	Others									No clinical practice or prospective study
31	1436	Scott, J. A.	-2004	Integration of clinical and imaging data to predict the presence of coronary artery disease with the use of neural networks	Coronary Artery Disease	10.1097/00019501-200411000-00010	Coronary artery disease	2004	6	24	2004	8	20	57	1.9	2004	11	15	USA	USA	1.335	No limitation of age	Outpatients	Patients diagnosed with coronary heart disease	ordinal	DL	102	2	101	no	No	demographic data, clinical data,laboratory data	SPECT	20	coronary angiograms and experienced physicians	no information	no information	Public data	Single center study	Others		0.88	0.65						No clinical practice or prospective study
32	1476	Shibutani, T.	-2019	Accuracy of an artificial neural network for detecting a regional abnormality in myocardial perfusion SPECT	Ann Nucl Med	10.1007/s12149-018-1306-4	Coronary artery disease	2018	8	10	2018	10	4	55	1.83	2018	10	9	Japan	Japan	2.607	Old people (above the age of 65)	Hospitalized patients	Patients diagnosed with coronary heart disease	ordinal	DL	109	2			Yes		SPECT	No definition	coronary angiograms and experienced physicians	no information	no information	Public data	Single center study	Others	0.85	0.64	0.89	0.884					No clinical practice or prospective study
33	1643	Upton, R.	-2021	Automated Echocardiographic Detection of Severe Coronary Artery Disease Using Artificial Intelligence	JACC Cardiovasc Imaging	10.1016/j.jcmg.2021.10.013	Coronary artery disease	2021	4	20	2021	10	21	184	6.13	2021	12	15	United Kingdom	United Kingdom	12.74	No limitation of age	Hospitalized patients	Patients diagnosed with coronary heart disease	ordinal	ML	578	3	154		Yes		Ultrasonic	31	coronary angiography	Readers (without AI assistance)	Yes	Private data	Multicentric study	Nested case-control		0.867	0.857	0.934		0.927	0.844	0.927	No clinical practice or prospective study
44	1651	van Hamersvelt, R. W.	-2019	Deep learning analysis of left ventricular myocardium in CT angiographic intermediate-degree coronary stenosis improves the diagnostic accuracy for identification of functionally significant stenosis	Eur Radiol	10.1007/s00330-018-5822-3	Coronary artery stenosis	2018	5	29	2018	10	2	126	4.2	2018	11	12	Netherlands	Netherlands	4.101	No limitation of age	Hospitalized patients	Patients diagnosed with coronary heart disease	binary	DL	126	2			Yes		CCTA	No definition	FFR（fractional flow reserve）	no information	no information	Private data	Single center study	Case-control		0.846	0.484	0.76					No clinical practice or prospective study
34	1672	von Knebel Doeberitz, P. L.	-2019	Coronary CT angiography-derived plaque quantification with artificial intelligence CT fractional flow reserve for the identification of lesion-specific ischemia	Eur Radiol	10.1007/s00330-018-5834-z	Coronary artery disease	2018	8	9	2018	10	12	64	2.13	2018	12	6	USA	USA	4.101	No limitation of age	Hospitalized patients	Patients diagnosed with coronary heart disease	binary	DL	84	1			Yes		CCTA	No definition	FFR（fractional flow reserve）	no information	no information	Private data	Single center study	Case-control		0.82	0.94	0.93					No clinical practice or prospective study
35	1716	Wang, Z. Q.	-2019	Diagnostic accuracy of a deep learning approach to calculate FFR from coronary CT angiography	J Geriatr Cardiol	10.11909/j.issn.1671-5411.2019.01.010	Coronary artery disease	2019	1	3	2019	1	22	19	0.63	2019	1	28	China	China	2.491	Above the age of 18	Hospitalized patients	Patients diagnosed with coronary heart disease	binary	DL	63	1			Yes		CCTA	No definition	FFR（fractional flow reserve）	no information	no information	Private data	Single center study	Case-control	0.873	0.9714	0.75	0.928					No clinical practice or prospective study
39	1730	White, R. D.	-2021	Artificial Intelligence to Assist in Exclusion of Coronary Atherosclerosis During CCTA Evaluation of Chest Pain in the Emergency Department: Preparing an Application for Real-world Use	J Digit Imaging	10.1007/s10278-021-00441-6	Coronary artery atherosclerosis	2020	5	25	2021	3	1	280	9.33	2021	3	31	USA	USA	3.697	Above the age of 18	Outpatients	Participants with symptoms of coronary heart disease	binary	DL	300	2	100	100	Yes		CCTA	No definition	Expert	no information	no information	Private data	Single center study	Case-control	0.9194	0.856	0.9268	0.96	0.62	0.9286	0.5		No clinical practice or prospective study
45	1761	Wu, W.	-2020	Automatic detection of coronary artery stenosis by convolutional neural network with temporal constraint	Comput Biol Med	10.1016/j.compbiomed.2020.103657	Coronary artery stenosis	2019	10	29	2020	2	8	102	3.4	2020	2	12	China	China	3.434	Above the age of 18	Unclear	Patients diagnosed with coronary heart disease	binary	DL	63（98XCA）	5	25XCA	25XCA	Yes		X-ray	No definition	Expert	Existed model or method (Shahzad et al., Broersen et al., Compas et al., Zreik et al.)	Yes	Private data	Single center study	Others	0.867	0.872							No clinical practice or prospective study
52	1776	Xu, C.	-2018	Direct delineation of myocardial infarction without contrast agents using a joint motion feature learning architecture	Med Image Anal	10.1016/j.media.2018.09.001	Myocardial infarction	2017	7	13	2018	9	5	419	13.97	2018	9	6	China	China	11.148	No limitation of age	Unclear	Patients diagnosed with coronary heart disease	binary	DL	165	2		25	Yes		MR	No definition	Expert	Existed model or method (Popescu et al., 2016, Bleton et al., 2015, Peressutti et al., 2015, Wong et al., 2016, Afshin et al., 2014, (Punithakumar et al., 2013, Suinesiaputra et al., 2011, Garcia-Barnes et al., 2010)	Yes	Public data	Single center study	Case-control	0.9503	0.9082	0.9862						No clinical practice or prospective study
46	1835	Yan Yi	-2021	Performance of an Artificial Intelligence-based Application for the Detection of Plaque-based Stenosis on Monoenergetic Coronary CT Angiography: Validation by Invasive Coronary Angiography	Acad Radiol	10.1016/j.acra.2021.10.027	Coronary artery stenosis	2021	8	3	2021	10	28	86	2.87	2021			China	China	2.488	No limitation of age	Hospitalized patients	Participants with symptoms of coronary heart disease	multinomial	DL	71	1			Yes		CCTA	No definition	coronary angiography	Existed model or method (ICA (Invasive coronary angiography))	Similar	Private data	Single center study	Cohort study	0.94	0.9	0.97						No clinical practice or prospective study
53	1873	Fahim Zaman	-2021	Spatio-temporal hybrid neural networks reduce erroneous human "judgement calls" in the diagnosis of Takotsubo syndrome	EClinicalMedicine	10.1016/j.eclinm.2021.101115	Myocardial infarction	2021	6	23	2021	8	16	54	1.8	2021			USA	USA	0	No limitation of age	Hospitalized patients	Participants with symptoms of coronary heart disease	binary	DL	450	2		90	Yes		Ultrasonic	No definition	coronary angiography	Readers ( a total of 49 board-certified human readers)	Yes	Private data	Multicentric study	Case-control	0.77	0.57	0.97	0.79					No clinical practice or prospective study
54	1895	Nan Zhang	-2019	Deep Learning for Diagnosis of Chronic Myocardial Infarction on Nonenhanced Cardiac Cine MRI	Radiology	10.1148/radiol.2019182304	Myocardial infarction	2018	10	8	2019	3	14	157	5.23	2019			China	China	7.931	No limitation of age	Hospitalized patients	Case control	binary	DL	238	2	61		Yes		MR	No definition	clinical characteristics, electrocardiogram and laboratory test index	Existed model or method (previous studies)	Yes	Private data	Single center study	Case-control		0.898	0.991	0.94					No clinical practice or prospective study
40	1912	Hengyu Zhao	-2021	Exploring the diagnostic effectiveness for myocardial ischaemia based on CCTA myocardial texture features	BMC Cardiovasc Disord	10.1186/s12872-021-02206-z	Coronary artery atherosclerosis	2021	4	11	2021	8	11	122	4.07	2021	8	31	China	China	2.078	No limitation of age	Hospitalized patients	Participants with symptoms of coronary heart disease	binary	DL	109	2	46		Yes		CCTA	387（3）	clinical characteristics, electrocardiogram and laboratory test index	no information	no information	Private data	Single center study	Cohort study	0.717	0.741	0.684	0.827					No clinical practice or prospective study
47	1950	Majd Zreik	-2018	Deep learning analysis of the myocardium in coronary CT angiography for identification of patients with functionally significant coronary artery stenosis	Med Image Anal	10.1016/j.media.2017.11.008	Coronary artery stenosis	2017	4	3	2017	11	20	200	6.67	2017	11	26	Netherlands	Netherlands	11.148	No limitation of age	Hospitalized patients	Participants with symptoms of coronary heart disease	binary	DL	166	2			Yes		CCTA	No definition	FFR（fractional flow reserve）	Existed model or method (Min et al. (2012), Nørgaard et al. (2014), Renker et al. (2014), Coenen et al. (2015), Han et al. (2017))	Yes	Private data	Single center study	Cohort study	0.71	0.7	0.71	0.74					No clinical practice or prospective study

## Sheet: Sheet2
Characteristics	Studies, n (%)	ID of the study
Specific diseases
coronary artery disease	25(54.4)	20 61 84 85 254 278 470 541 570 955 969 1029 1072 1106 1112 1147 1160 1162 1238 1403 1436 1476 1643 1672 1716 1761
coronary artery stenosis	7(15.3)	152 154 323 1651 1835 1950
coronary artery atherosclerosis	5(10.8)	204 597 979 1730 1912
myocardial infarction	5(10.8)	488 1227 1776 1873 1895
coronary artery calcium	2(4.3)	452 672
regional wall motion abnormalities (RWMAs)	1(2.1)	847
myocardial ischemia	1(2.1)	1163
year of publication
2020	12(26)	85 204 254 452 570 597 847 955 1112 1147 1403 1761
2021	12(26)	84 278 323 488 969 1106 1238 1643 1730 1835 1873 1912
2018	7(15.3)	152 1029 1163 1476 1651 1672 1776
2019	6(13)	20 154 672 979 1716 1895
2004	2(4.3)	1227 1436
2017	2(4.3)	1160 1950
2005	1(2.1)	61
2010	1(2.1)	541
2015	1(2.1)	1162
2022	1(2.1)	1072
1992	1(2.1)	470
Country of author
USA	14(30.3)	61 152 154 204 278 452 672 969 1029 1238 1436 1672 1730 1873
China	11(23.9)	254 570 597 955 979 1716 1761 1776 1835 1895 1912
Japan	8(17.3)	470 847 1072 1112 1160 1162 1163 1476
Greece	2(4.3)	84 85
Netherlands	2(4.3)	1651 1950
india	1(2.1)	1403
Italy	1(2.1)	1147
Korea	1(2.1)	1106
New Zealand	1(2.1)	488
Russia	1(2.1)	323
Sweden	1(2.1)	1227
Turkey	1(2.1)	541
United Kingdom	1(2.1)	1643
Canada	1(2.1)	20
Country of the study
USA	14(30.3)	61 152 154 204 278 452 672 969 1029 1238 1436 1672 1730 1873
China	12(26)	254 570 597 955 979 1716 1761 1776 1835 1895 1912 1403
Japan	8(17.3)	470 847 1072 1112 1160 1162 1163 1476
Greece	2(4.3)	84 85
Netherlands	2(4.3)	1651 1950
Italy	1(2.1)	1147
Korea	1(2.1)	1106
New Zealand	1(2.1)	488
Russia	1(2.1)	323
Sweden	1(2.1)	1227
Turkey	1(2.1)	541
United Kingdom	1(2.1)	1643
Canada	1(2.1)	20
Single center or Multicentric
Single center study	35(76.0)
Multicentric study	9（19.5）	152 154 278 955 1163 1227 1238 1643 1873
unclear	2(4.3)	20 61
Type of study design
Cohort study	30(65.2)
Case-control	8(17.3)	847 1651 1672 1716 1730 1776 1873 1895
Nested case-control	1(2.1)	1643
Others	7(15.3)	1163 1227 1238 1403 1436 1476 1761
Training set sample size
Patients	41(89.2)
≤100	8(17.3)	20（45）61（72）323（100）570（100）597（18）1672（84）1716（63）1835（71）
≤500	20（43.5）	85（194）204（295）254（124）278（232）452（194）541（182）847（256）1072（153）1147（288）1163（106）1227（400）1436（102）1476（109）1651（126）1730（300）1776（165）1873（450）1895（238）1912（109）1950（166）
≤1000	5(10.8)	84（509）1106（515）1112（864）1403（880）1643（578）
＞1000	8(17.3)	152（1474）154（1160）955（3216）969（27933）1029（75937）1160（1001）1162（1051）1238（3578）
Images	5(10.8)
＜1000	3(6.5)	470（74）488（120）1761（63）
≥1000	2(4.3)	672（4664）979（2000）
Age Group
No limitation of age	39(86)
Above the age of 18	4(8.6)	570 1716 1730 1761
Old people (above the age of 65)	2(4.3)	1163 1476
over 40 years old	1(2.1)	254
Clinical setting
Hospitalized patients	34(74.1)
Unclear	5(10.8)	672 979 1029 1761 1776
Community population	3(6.5)	1106 1147 1160
Outpatients	3(6.5)	1112 1436 1730
coronial postmortem examination	1(2.1)	488
Data sources
Private data	35(76.0)	20 61 84 85 152 154 204 254 278 323 452 470 488 541 570 597 672 847 955 969 979 1072 1106 1160 1643 1651 1672 1716 1730 1761 1835 1873 1895 1912 1950
Public data	10(21.7)	1029 1112 1147 1163 1227 1238 1403 1436 1476 1776
unclear	1(2.1)	1162
Purpose/use of the AI technique
binary	34(74.1)
ordinal	8(17.3)	278 570 1163 1238 1403 1436 1476 1643
multinomial	4(8.6)	488 541 1227 1835
Reference standard
coronary angiography	13(28.3)	61 84 85 152 154 254 323 470 541 570 1643 1835 1873
Human（cardiologists or radiologist）	11(23.9)	20 204 278 452 672 955 969 979 1730 1761 1776
no information	10(21.7)	488 597 847 1029 1072 1106 1112 1147 1160 1403
coronary angiograms and experienced physicians	6(13.0)	1162 1163 1227 1238 1436 1476
invasive FFR（fractional flow reserve）	4(8.6)	1651 1672 1716 1950
clinical characteristics, electrocardiogram and laboratory test index	2(4.3)	1895 1912
The type of imaging
SPECT	15(32.6)	61 84 85 152 154 470 541 969 1160 1162 1163 1227 1238 1436 1476
CCTA	15(32.6)	204 254 278 452 570 1072 1147 1403 1651 1672 1716 1730 1835 1912 1950
Ultrasonic	5(10.8)	847 1029 1106 1643 1873
OCT	3(6.5)	20 597 979
X-ray	2(4.3)	323 1761
MR	2(4.3)	1776 1895
histological slides	1(2.1)	488
Non-contrast CT	1(2.1)	672
Facial photo	1(2.1)	955
Coronary angioscopy	1(2.1)	1112
Only the image features data
yes	37（80.5）
no	9（19.5）
demographic data	5(10.8)	541 955 969 1238 1403
clinical data	2(4.3)	84 1160
demographic data, clinical data,laboratory data	1(2.1)	1436
AI models/algorithms
DL	41(89.2)
ML	5(10.8)	20 84 323 1403 1643
Internal validation
no information	3(6.5)	470 597 1403
accuracy＜70%	3（6.5）	541 1147 1162
70%-90%	12(26)	84 85 452 570 955 979 1476 1716 1761 1873 1912 1950
＞90%	11(23.9)	20 204 254 278 488 672 1029 1106 1730 1776 1835
Sensitivity＜70%	5(10.8)	154 204 1147 1476 1873
70%-90%	19（41.3）	84 85 152 323 541 570 955 969 1238 1436 1643 1651 1672 1730 1761 1835 1895 1912 1950
＞90%	8(17.3)	20 61 254 278 452 1163 1716 1776
specificity＜70%	9（19.5）	152 154 254 541 955 1238 1436 1651 1912
70%-90%	11(23.9)	61 84 85 452 570 969 1147 1476 1643 1716 1950
＞90%	10(21.7)	20 204 278 1163 1672 1730 1776 1835 1873 1895
AUC＜80%	7(15.3)	84 254 541 955 1651 1873 1950
80%-90%	9（19.5）	152 154 570 969 979 1072 1238 1476 1912
＞90%	13(28.3)	204 672 847 1106 1112 1160 1163 1227 1643 1672 1716 1730 1895
External validation
data information	4(8.6)	955 1238 1643 1730
Competitor
no information	18(39.1)	20 204 452 488 1106 1112 1147 1163 1227 1238 1403 1436 1476 1651 1672 1716 1730 1912
Existed model or method	13(28.3)	323 597 955 969 979 1029 1072 1160 1162 1761 1776 1895 1950
Human（expert）	10(21.7)	61 84 85 254 278 470 541 847 1643 1873
Human（less_x0002_experienced）	1(2.1)	672
total perfusion deficit	2(4.3)	152 154
CCTA	1(2.1)	570
conven_x0002_tional 120 kVp images	1(2.1)	1835
Clinical effectiveness
clinical practice	1(2.1)	1227

## Sheet: Sheet3
Reference	Date of Submission	Date of acceptance	The time from submission to acceptance		IF
			Days	Months
11	2019-03-05	2019-08-13	161	5.37	3.032
12	2004-06-24	2004-09-03	71	2.37	2.57
13	2020-11-09	2021-04-12	154	5.13	2.485
14	2020-04-13	2020-06-22	70	2.33	0.982
15	2019-12-11	2020-02-22	73	2.43	2.196
16	2021-02-18	2021-05-29	100	3.33	3.066
17	1991-05-29	1991-09-09	103	3.43	7.887
18	2009-12-06	2010-02-11	67	2.23	3.366
19	2019-09-18	2020-06-04	260	8.67	3.632
20	2019-12-01	2020-06-22	204	6.8	22.673
21	2020-09-10	2021-01-10	122	4.07	7.081
22	2018-05-17	2018-09-14	120	4	0
23	2021-04-09	2021-07-27	109	3.63	0
24	2020-07-29	2021-01-19	174	5.8	8.432
25	2019-09-27	2020-04-16	202	6.73	0
26	2019-08-21	2019-12-06	107	3.57	3.919
27	2017-08-13	2017-09-06	24	0.8	7.081
28	2015-01-20	2015-03-03	42	1.4	2.54
29	2021-03-02	2021-04-30	59	1.97	12.74
30	2019-09-25	2019-12-20	86	2.87
31	2004-06-24	2004-08-20	57	1.9	1.335
32	2018-08-10	2018-10-04	55	1.83	2.607
33	2021-04-20	2021-10-21	184	6.13	12.74
34	2018-08-09	2018-10-12	64	2.13	4.101
35	2019-01-03	2019-01-22	19	0.63	2.491
36	2019-11-27	2020-03-20	114	3.8	3.75
37	2020-03-09	2020-08-24	168	5.6	2.785
38	2018-11-16	2019-06-04	200	6.67	1.771
39	2020-05-25	2021-03-01	280	9.33	3.697
40	2021-04-11	2021-08-11	122	4.07	2.078
41	2017-11-02	2018-01-16	75	2.5	12.74
42	2018-04-23	2018-09-14	144	4.8	7.887
43	2020-12-17	2021-03-24	97	3.23	3.998
44	2018-05-29	2018-10-02	126	4.2	4.101
45	2019-10-29	2020-02-08	102	3.4	3.434
46	2021-08-03	2021-10-28	86	2.87	2.488
47	2017-04-03	2017-10-20	200	6.67	11.148
48					2.19
49					0
50	2020-10-26	2020-12-20	55	1.83	0.785
51	2002-01-03	2003-04-14	466	15.53	4.383
52	2017-07-13	2018-09-05	419	13.97	11.148
53	2021-06-23	2021-08-16	54	1.8
54	2018-10-08	2019-03-14	157	5.23	7.931
55	2018-02-12	2018-03-04	20	0.67	2.607
56	2018-12-27	2019-02-14	49	1.63	12.74

## Sheet: Sheet4
	ID	Date of Submission	Date of acceptance	the time from submission to acceptance		IF
				Days	Months
